# Supplementary material for: Assessment of locomotive syndrome among older individuals: a confirmatory factor analysis of the 25-question Geriatric Locomotive Function Scale
Source: PeerJ. 2020 Apr 14;8:e9026. doi: 10.7717/peerj.9026 (PMC7164427; doi:10.7717/peerj.9026)
Supplement: Supplemental Information 3 [file peerj-08-9026-s003.xlsx]

## Sheet: Raw data
No.	Age	Sex	1	2	3	4	5	6	7	8	9	10	11	12	13	14	15	16	17	18	19	20	21	22	23	24	25	Total
1	69	1	0	0	0	0	0	0	0	0	0	0	0	0	0	0	0	0	0	0	0	0	0	0	0	0	0	0
2	69	1	0	0	0	0	0	0	0	0	0	0	0	0	0	0	0	0	0	0	0	0	0	0	0	0	0	0
3	64	1	0	0	0	0	0	0	0	0	0	0	0	0	0	0	0	0	0	0	0	0	0	0	0	0	0	0
4	77	1	0	0	0	0	0	0	0	0	0	0	0	0	0	0	0	0	0	0	0	0	0	0	0	0	0	0
5	70	1	0	0	0	0	0	0	0	0	0	0	0	0	0	0	0	0	0	0	0	0	0	0	0	0	0	0
6	78	1	0	0	0	0	0	0	0	0	0	0	0	0	0	0	0	0	0	0	0	0	0	0	0	0	0	0
7	64	1	0	1	0	0	0	0	0	0	0	0	0	0	0	0	0	0	0	0	0	0	0	0	0	0	0	1
8	70	1	0	0	0	0	0	0	0	0	0	0	0	0	0	0	0	0	0	0	0	0	0	0	1	0	0	1
9	84	1	1	0	0	0	0	0	0	0	0	0	0	0	0	0	0	0	0	0	0	0	0	0	0	0	0	1
10	65	1	0	0	0	0	0	0	0	0	0	0	0	0	0	0	1	0	0	0	0	0	0	0	0	0	0	1
11	79	1	0	0	0	0	0	0	0	0	0	0	0	0	1	0	0	0	0	0	0	0	0	0	0	0	0	1
12	70	1	1	0	0	0	0	0	0	0	0	0	0	0	0	0	0	0	0	0	0	0	0	0	0	0	0	1
13	76	1	0	0	1	0	0	0	0	0	0	0	0	0	0	0	0	0	0	0	0	0	0	0	0	0	0	1
14	74	1	0	0	1	0	0	0	0	0	0	0	0	0	0	0	0	0	0	0	0	0	0	0	0	0	0	1
15	75	1	1	1	0	0	0	0	0	0	0	0	0	0	0	0	0	0	0	0	0	0	0	0	0	0	0	2
16	65	1	0	0	1	0	0	0	0	0	0	0	0	0	0	0	0	0	0	0	0	0	1	0	0	0	0	2
17	72	1	0	0	0	0	0	0	0	0	0	0	0	0	0	0	1	0	0	0	0	0	0	1	0	0	0	2
18	64	1	0	0	1	0	0	0	0	0	0	0	0	0	1	0	0	0	0	0	0	0	0	0	0	0	1	3
19	67	1	0	1	1	0	0	0	0	0	0	0	0	0	0	0	0	0	0	0	0	0	0	0	0	0	1	3
20	68	1	2	0	1	0	0	0	0	0	0	0	0	0	0	0	0	0	0	0	0	0	0	0	0	0	0	3
21	68	1	0	1	2	0	0	0	0	0	0	0	0	0	0	0	0	0	0	0	0	0	0	0	0	0	0	3
22	66	1	2	0	0	0	0	0	0	1	0	0	0	0	0	0	0	0	0	0	0	0	0	0	0	0	0	3
23	63	1	2	0	1	0	0	0	0	0	0	0	0	0	0	0	0	0	0	0	0	0	0	0	0	0	0	3
24	64	1	0	0	1	0	0	0	0	0	0	0	0	0	0	0	0	0	0	0	0	0	0	1	1	0	0	3
25	81	1	2	0	0	0	0	0	0	1	1	0	0	0	0	0	0	0	0	0	0	0	0	0	0	0	0	4
26	75	1	1	2	0	0	0	0	0	0	0	0	0	0	0	0	0	0	0	0	0	0	1	0	0	0	0	4
27	82	1	1	1	1	1	0	0	0	0	0	0	0	0	0	0	0	0	0	0	0	0	0	0	0	0	0	4
28	87	1	0	0	0	0	0	0	0	0	0	0	0	0	0	0	0	0	0	0	0	0	0	1	4	0	0	5
29	68	1	1	0	1	0	0	0	0	0	0	0	0	0	0	0	0	0	0	0	0	0	0	0	1	1	1	5
30	69	1	1	0	1	0	0	0	0	0	0	0	0	0	0	0	0	0	0	0	0	0	0	1	1	0	1	5
31	67	1	0	0	1	0	0	0	0	0	0	0	0	0	0	0	0	0	0	0	0	0	0	4	0	0	0	5
32	74	1	1	0	1	0	0	0	0	0	0	0	0	0	0	0	1	0	0	0	0	0	0	0	1	0	1	5
33	84	1	3	0	0	0	0	0	0	0	0	0	0	0	0	0	1	0	1	0	0	0	0	0	0	0	0	5
34	60	1	2	2	2	0	0	0	0	0	0	0	0	0	0	0	0	0	0	0	0	0	0	0	0	0	0	6
35	68	1	2	0	2	0	0	0	0	0	0	0	0	0	0	0	0	0	0	0	0	0	0	2	0	0	0	6
36	63	1	2	2	0	0	0	0	0	0	0	0	0	0	0	0	0	0	0	0	0	0	0	1	1	0	0	6
37	63	1	0	0	1	0	0	0	0	0	0	0	0	0	2	0	1	0	0	0	0	0	2	0	0	0	1	7
38	68	1	2	2	1	1	0	0	0	0	0	0	0	0	0	0	0	0	0	0	0	0	0	0	0	0	1	7
39	73	1	0	2	0	0	0	0	0	0	0	0	0	0	1	0	0	0	0	0	0	1	1	0	1	0	1	7
40	63	1	1	1	0	1	0	0	0	0	0	0	0	0	1	0	1	0	0	0	0	0	0	0	0	1	1	7
41	64	1	2	2	0	1	0	0	0	0	0	0	0	0	0	0	0	0	0	0	0	0	0	1	1	0	0	7
42	84	1	1	0	1	0	0	0	0	0	0	0	0	1	1	0	1	0	0	0	0	0	1	0	1	0	1	8
43	62	1	0	1	2	1	0	0	0	0	0	0	0	1	1	0	0	0	0	0	0	0	1	0	0	0	1	8
44	70	1	2	2	2	0	0	0	0	0	0	0	0	0	0	0	0	0	0	0	0	0	1	0	1	0	0	8
45	76	1	0	1	0	0	0	0	0	0	0	0	0	1	0	0	0	0	0	0	0	1	0	0	0	4	1	8
46	76	1	0	1	2	0	0	1	0	0	0	0	0	1	2	0	0	0	0	0	0	0	0	0	0	1	0	8
47	63	1	2	2	1	1	0	0	0	0	0	0	0	0	0	0	0	0	0	0	0	0	0	1	1	0	0	8
48	63	1	1	2	1	1	0	0	0	0	0	0	0	0	0	0	0	0	0	0	0	0	0	1	2	0	0	8
49	81	1	1	1	0	1	0	0	0	0	0	0	0	0	1	0	1	0	1	0	0	0	1	0	0	1	1	9
50	86	1	3	0	1	1	0	0	0	0	0	0	0	1	1	0	1	0	1	0	0	0	0	0	0	0	0	9
51	68	1	0	2	1	1	0	1	0	0	1	0	0	1	1	0	0	0	0	0	0	0	1	0	0	0	0	9
52	64	1	3	1	1	1	0	0	0	0	0	0	0	1	1	0	0	0	0	0	0	0	1	0	0	0	0	9
53	64	1	1	1	1	1	0	0	0	0	0	0	0	0	1	0	1	0	1	0	0	1	1	0	0	0	0	9
54	68	1	0	0	0	1	0	0	0	0	1	0	0	1	1	0	1	0	0	0	1	1	1	0	2	0	0	10
55	67	1	0	1	2	1	0	0	0	0	0	0	0	0	1	0	1	0	0	0	0	0	0	0	2	1	1	10
56	63	1	1	2	1	1	0	0	0	0	0	0	0	0	1	0	2	0	0	0	0	0	1	0	0	1	0	10
57	80	1	0	0	0	0	1	1	0	0	0	0	0	1	2	0	0	0	0	0	0	0	2	0	3	0	1	11
58	66	1	1	1	1	0	0	0	0	0	0	0	0	0	0	0	0	0	0	0	0	1	1	2	3	0	1	11
59	71	1	1	1	2	1	0	0	0	0	0	0	0	0	1	0	1	0	0	0	0	0	1	0	1	1	1	11
60	70	1	3	0	0	0	0	0	0	1	0	0	1	0	0	0	1	0	0	0	1	1	1	0	1	0	1	11
61	75	1	2	2	0	1	1	0	0	0	1	0	0	1	1	0	1	0	1	0	0	0	0	0	0	0	0	11
62	73	1	1	1	1	0	0	0	0	0	0	0	0	1	1	0	0	0	1	0	0	0	1	0	3	1	0	11
63	76	1	0	2	2	0	0	0	0	0	0	0	0	0	2	0	1	0	2	0	0	0	0	0	0	0	2	11
64	63	1	1	3	1	1	0	1	0	0	0	0	0	0	1	0	0	0	0	0	0	1	1	0	0	0	1	11
65	64	1	0	1	2	1	0	0	0	0	0	0	0	2	1	0	0	0	1	1	0	0	1	0	0	0	1	11
66	71	1	2	1	0	1	0	0	0	0	0	0	0	0	0	0	0	0	1	1	1	1	1	1	1	0	0	11
67	66	1	0	1	1	0	0	0	0	0	0	0	1	0	1	0	1	0	0	0	0	1	1	0	4	1	0	12
68	75	1	0	2	1	2	0	1	1	0	0	0	0	1	2	0	0	0	0	0	0	0	1	0	0	1	1	13
69	73	1	0	2	1	1	0	0	0	1	0	0	0	0	0	0	0	0	0	0	0	1	1	1	3	0	2	13
70	86	1	3	1	1	1	0	0	0	0	0	0	1	1	1	0	0	0	0	0	0	1	1	2	0	0	0	13
71	73	1	1	2	1	1	0	0	0	0	0	0	0	0	1	0	1	0	1	0	1	1	1	0	1	0	1	13
72	63	1	3	3	0	0	0	0	0	0	0	0	0	0	1	1	0	1	1	1	1	1	0	0	0	0	0	13
73	71	1	2	2	2	0	0	0	0	0	0	0	0	0	0	0	1	0	0	0	0	0	0	4	1	0	1	13
74	65	1	2	2	0	1	0	1	0	0	1	0	0	1	0	0	1	0	1	0	1	1	1	0	0	0	1	14
75	70	1	1	1	2	1	0	0	0	0	0	0	0	3	2	0	1	0	0	1	0	0	0	0	1	0	1	14
76	76	1	2	3	0	1	0	0	0	0	0	1	0	1	1	0	0	0	1	0	0	0	1	0	0	1	2	14
77	78	1	2	2	0	1	1	1	0	0	1	0	0	1	1	0	1	0	0	0	0	0	1	0	0	1	1	14
78	79	1	2	1	2	1	1	1	0	0	1	0	0	1	1	0	0	0	0	0	0	0	1	0	0	1	1	14
79	77	1	0	1	2	1	1	1	0	0	1	0	0	1	2	0	0	0	0	0	1	0	1	0	1	0	1	14
80	63	1	1	2	0	1	1	1	0	0	1	0	0	1	1	0	1	0	1	0	0	0	1	1	1	0	0	14
81	64	1	1	1	2	0	1	1	0	0	1	1	0	1	0	0	0	0	0	0	0	0	1	2	1	0	1	14
82	65	1	1	1	1	1	0	0	0	0	1	0	0	2	2	0	2	0	0	1	0	0	1	0	1	0	1	15
83	76	1	1	2	0	1	1	0	0	1	1	0	0	1	1	0	0	0	0	1	0	1	1	1	1	0	1	15
84	73	1	1	2	2	3	0	0	0	0	0	0	0	1	1	0	0	1	1	0	0	0	1	0	0	1	1	15
85	63	1	3	3	0	2	0	0	0	0	0	0	0	0	1	0	0	0	2	0	0	2	2	0	0	0	0	15
86	63	1	2	2	2	1	0	0	0	0	0	0	0	0	1	0	1	0	0	0	0	0	1	0	4	0	1	15
87	87	1	0	3	0	0	1	1	1	0	1	0	0	1	1	0	1	1	0	1	1	0	1	0	0	1	0	15
88	82	1	1	1	1	0	0	1	0	1	1	0	0	1	1	0	1	0	1	0	0	1	1	0	2	1	1	16
89	85	1	1	1	2	1	0	0	0	0	1	0	0	2	2	0	2	0	0	0	0	0	1	0	1	0	2	16
90	80	1	2	2	1	1	0	0	0	0	0	0	0	0	0	0	0	0	0	3	0	0	0	3	3	0	1	16
91	79	1	1	1	1	0	1	0	1	0	1	1	1	3	1	1	2	2	0	0	0	0	0	0	0	0	0	17
92	63	1	1	2	2	1	0	0	0	0	1	0	1	0	3	0	1	0	0	0	0	0	1	1	1	1	1	17
93	71	1	1	0	2	1	1	0	0	0	0	0	0	1	2	0	1	0	0	1	0	0	2	1	1	1	2	17
94	71	1	1	1	1	1	0	0	0	0	1	1	0	1	2	1	1	0	0	0	0	0	2	1	1	1	1	17
95	90	1	1	0	0	1	0	0	0	0	0	0	0	1	2	0	2	0	1	0	1	1	3	1	2	1	1	18
96	63	1	1	1	1	2	1	1	0	0	1	1	1	0	0	0	1	1	0	1	0	1	2	1	0	0	1	18
97	71	1	3	3	3	1	0	0	0	0	0	1	0	1	1	0	1	1	1	0	0	1	0	0	0	0	1	18
98	71	1	2	1	1	1	0	0	0	0	0	0	0	1	2	0	1	0	1	0	0	1	2	1	1	1	2	18
99	71	1	1	1	1	1	2	1	0	1	1	0	0	1	1	1	0	0	0	0	0	1	3	0	0	1	1	18
100	81	1	2	2	2	1	0	0	0	0	0	0	0	1	1	0	1	0	0	0	0	0	2	1	4	1	0	18
101	81	1	3	0	2	1	1	0	0	0	0	0	0	1	2	0	2	0	0	1	0	1	2	1	1	0	0	18
102	65	1	2	1	3	1	0	0	0	0	0	0	0	1	2	0	1	0	1	1	0	0	2	0	1	0	3	19
103	71	1	2	2	2	2	0	0	0	0	0	0	0	1	1	0	2	1	0	1	0	0	1	1	3	1	1	21
104	71	1	0	0	0	2	1	0	0	0	0	1	0	1	1	0	2	0	0	2	0	1	3	3	3	0	1	21
105	71	1	0	0	0	2	0	0	0	0	0	2	0	1	1	0	2	0	0	2	1	1	1	2	4	2	0	21
106	65	1	2	2	1	2	0	0	0	0	0	0	0	0	0	0	1	0	0	1	1	2	3	3	4	0	0	22
107	78	1	2	1	2	2	0	2	0	1	1	0	1	2	2	0	1	0	0	1	0	0	1	1	1	0	1	22
108	84	1	0	0	1	2	0	0	0	0	0	0	0	2	2	0	3	0	1	0	1	1	4	1	3	1	1	23
109	77	1	2	2	2	0	0	0	0	0	0	0	0	1	2	0	2	1	1	2	0	1	3	0	2	1	1	23
110	73	1	1	1	2	1	0	0	0	0	0	0	0	3	2	1	3	1	1	1	1	2	1	1	1	0	1	24
111	71	1	4	4	4	3	0	0	1	0	0	0	1	0	0	0	0	0	0	3	1	1	1	0	0	0	1	24
112	81	1	3	1	3	2	1	1	1	0	0	0	1	1	2	0	3	1	0	0	0	1	1	0	1	1	1	25
113	73	1	3	3	0	1	0	1	1	0	1	1	0	2	3	1	2	0	0	1	0	1	2	0	1	0	1	25
114	76	1	0	2	2	1	0	0	0	0	0	0	0	1	1	0	2	0	0	2	0	0	4	4	4	0	2	25
115	71	1	4	4	4	3	0	1	0	1	0	0	1	0	0	0	0	0	0	3	0	0	0	1	2	0	1	25
116	71	1	3	2	0	1	0	0	0	0	0	1	1	0	1	0	0	0	2	1	1	2	3	3	3	1	0	25
117	71	1	2	2	2	1	0	0	1	0	0	0	0	2	2	0	0	1	1	1	1	2	1	1	1	1	3	25
118	70	1	3	4	4	1	3	0	0	0	1	3	1	1	2	0	1	0	0	0	0	0	0	0	1	0	1	26
119	64	1	1	1	2	1	1	1	1	0	1	1	1	2	2	1	1	1	1	1	1	1	1	0	1	1	1	26
120	71	1	2	3	4	2	1	1	1	1	1	1	0	1	1	0	1	1	0	1	0	1	1	0	0	1	1	26
121	71	1	0	0	4	4	1	0	1	0	0	0	0	1	1	1	1	1	1	0	1	1	2	0	0	2	4	26
122	81	1	4	1	0	0	0	0	0	0	0	0	1	0	1	1	2	1	2	1	2	3	1	3	3	0	0	26
123	88	1	0	0	0	0	1	1	0	1	1	1	1	1	2	2	3	2	1	2	1	1	2	0	1	1	1	26
124	89	1	2	1	1	1	1	2	0	2	2	0	0	2	2	1	2	0	1	1	1	1	2	1	0	1	1	28
125	74	1	0	2	2	1	1	1	1	0	1	0	1	2	2	1	2	1	1	1	1	1	3	0	1	1	1	28
126	64	1	1	3	3	2	0	0	0	0	0	0	0	1	3	0	3	1	1	1	0	0	3	1	1	1	3	28
127	78	1	0	1	2	2	3	1	0	0	0	0	0	2	3	0	1	0	1	0	2	2	1	0	4	1	3	29
128	65	1	2	2	2	2	2	0	0	0	0	0	1	1	3	0	1	2	1	1	3	1	2	1	2	0	1	30
129	73	1	0	2	2	1	3	0	0	1	1	0	0	0	2	1	0	0	1	0	0	0	3	4	4	1	4	30
130	62	1	2	3	1	2	2	1	0	1	1	1	1	1	1	1	1	1	1	1	1	2	2	1	1	1	0	30
131	81	1	0	4	4	3	1	0	0	0	1	2	0	1	2	0	2	1	0	0	0	0	4	0	4	0	1	30
132	66	1	2	1	3	3	0	0	2	0	1	0	1	1	3	1	1	0	0	1	0	0	4	3	3	1	0	31
133	70	1	3	0	1	3	3	0	0	3	1	0	3	0	0	3	1	0	3	1	0	3	3	0	0	0	0	31
134	77	1	2	2	3	2	1	0	0	0	1	1	1	2	3	1	1	0	2	1	0	1	3	0	0	1	3	31
135	66	1	2	2	1	2	1	1	0	0	1	1	1	2	2	1	3	0	1	2	1	3	2	0	1	1	1	32
136	77	1	2	2	2	2	0	2	0	0	1	0	0	1	3	0	2	1	0	2	1	2	3	1	4	0	1	32
137	62	1	3	3	1	1	1	0	0	1	1	1	1	1	1	1	1	1	1	1	1	2	4	2	3	0	0	32
138	63	1	3	3	3	2	1	1	1	1	1	3	1	1	1	1	0	1	1	1	1	1	1	1	1	0	1	32
139	64	1	4	0	2	2	2	2	0	2	2	0	4	2	0	1	0	0	3	0	0	4	1	0	0	0	1	32
140	69	1	3	2	3	1	0	0	0	2	1	0	1	2	3	0	1	1	1	0	0	1	3	2	2	1	3	33
141	72	1	1	1	1	1	1	1	1	0	0	0	0	2	3	0	2	1	1	2	1	2	3	3	3	1	3	34
142	62	1	2	2	3	2	2	2	2	1	1	1	1	1	2	1	1	1	0	1	1	1	1	1	2	1	1	34
143	63	1	4	0	0	4	3	0	0	0	0	0	3	0	0	3	0	0	0	3	3	3	2	3	3	0	0	34
144	73	1	2	2	2	2	1	1	1	0	2	1	1	2	2	1	1	1	2	1	1	2	3	2	2	1	1	37
145	64	1	3	4	2	2	2	2	1	1	1	1	2	1	1	1	1	1	1	1	1	2	2	1	1	1	1	37
146	78	1	3	2	3	3	2	3	1	1	1	1	1	2	3	1	1	1	1	2	2	1	1	0	0	1	2	39
147	70	1	1	1	1	1	0	1	0	1	1	2	0	1	2	1	3	2	3	3	2	3	3	2	3	1	1	39
148	64	1	3	3	2	2	4	3	1	0	0	0	0	1	3	0	1	2	3	1	1	3	1	1	1	1	2	39
149	81	1	3	2	3	3	1	1	2	1	2	2	2	2	3	1	2	1	0	1	1	1	1	1	2	1	1	40
150	81	1	2	1	4	2	1	2	2	0	1	1	1	3	4	0	3	1	1	1	0	1	3	0	2	2	2	40
151	76	1	2	2	2	2	1	0	2	0	1	0	0	2	4	2	2	2	1	2	1	1	4	2	4	1	1	41
152	78	1	0	3	1	3	1	1	1	1	1	1	1	2	3	1	3	1	1	3	1	2	3	2	1	1	3	41
153	81	1	0	1	0	2	0	2	2	0	0	0	1	3	2	1	2	2	3	3	2	3	3	3	3	1	2	41
154	72	1	2	3	2	2	2	1	2	1	1	1	1	2	4	2	1	1	1	1	1	2	4	1	2	1	2	43
155	91	1	3	4	4	4	0	0	0	0	0	0	0	4	4	0	3	3	1	1	1	3	3	0	1	0	4	43
156	81	1	2	2	0	3	2	2	2	1	3	1	2	3	3	1	1	2	0	2	1	0	4	0	2	2	2	43
157	83	1	2	2	2	2	2	1	2	2	2	1	2	3	2	1	2	2	2	1	1	2	2	1	1	1	3	44
158	82	1	4	3	1	2	1	2	3	2	2	1	1	3	2	3	2	2	1	1	2	1	0	1	1	1	2	44
159	82	1	0	2	2	2	2	2	2	2	2	1	2	2	3	2	2	2	2	2	1	2	2	1	2	1	2	45
160	64	1	3	0	2	3	1	1	1	2	1	1	1	2	3	1	2	1	2	2	1	2	4	3	4	2	1	46
161	72	1	3	3	2	2	1	1	3	1	1	1	1	2	2	0	0	1	2	2	2	2	3	0	4	4	4	47
162	64	1	2	2	2	2	1	2	1	1	1	0	0	0	1	1	2	1	4	1	3	4	4	1	4	4	4	48
163	81	1	1	2	3	2	1	1	1	0	1	0	1	3	3	1	4	1	3	3	3	4	4	1	4	1	1	49
164	76	1	0	3	3	3	3	1	1	0	2	1	1	2	3	2	3	2	2	2	1	3	4	2	3	0	3	50
165	68	1	0	0	3	3	1	1	2	0	3	1	1	3	4	2	3	2	1	1	3	3	4	3	3	2	3	52
166	76	1	2	3	3	2	3	2	2	1	1	0	2	4	4	1	3	2	3	2	2	2	3	2	1	0	2	52
167	86	1	0	0	0	3	3	3	3	2	2	2	2	3	3	1	3	1	4	3	3	3	3	1	2	1	1	52
168	81	1	1	2	3	3	1	2	2	1	1	1	0	3	4	1	2	2	4	2	2	3	4	1	3	3	2	53
169	82	1	3	3	3	3	2	2	2	2	2	2	2	2	2	2	2	1	2	1	2	4	3	0	4	1	3	55
170	75	1	2	2	4	3	1	2	2	2	1	0	2	3	3	2	2	2	4	1	2	2	3	2	4	3	4	58
171	62	1	4	4	0	1	0	1	1	1	1	1	2	4	4	2	3	2	2	3	3	4	4	2	2	3	4	58
172	83	1	2	3	3	3	2	2	2	1	2	2	2	2	3	2	3	2	2	2	2	2	3	3	3	3	3	59
173	84	1	1	2	0	1	1	1	1	1	2	1	0	4	4	3	4	3	4	4	4	4	4	4	4	2	3	62
174	64	1	3	3	3	3	3	3	3	2	2	2	2	3	3	2	3	2	2	2	2	3	3	2	2	2	2	62
175	64	1	3	3	3	3	2	2	4	0	1	1	1	3	4	1	4	4	3	3	3	3	4	1	4	1	1	62
176	85	1	4	4	3	4	3	3	2	2	2	2	2	4	4	2	3	3	1	2	3	2	1	1	2	1	3	63
177	67	1	0	0	3	3	3	3	3	0	3	3	3	3	4	3	4	4	3	4	3	4	4	3	3	2	1	69
178	83	1	0	4	0	1	1	2	2	3	4	3	3	4	4	3	1	2	3	4	4	4	4	4	4	4	2	70
179	85	1	0	3	3	3	3	2	2	2	2	2	1	3	4	3	1	4	4	4	4	4	3	3	3	3	4	70
180	81	1	3	3	4	3	3	3	2	2	2	2	3	3	3	3	2	2	3	3	3	3	3	3	4	3	3	71
181	82	1	4	4	4	3	2	3	3	3	3	4	2	4	4	2	2	3	3	1	3	2	3	2	2	3	3	72
182	62	1	4	1	4	4	3	2	3	2	3	1	4	4	4	4	4	4	2	4	2	4	4	4	4	4	4	83
183	74	2	0	0	0	0	0	0	0	0	0	0	0	0	0	0	0	0	0	0	0	0	0	0	0	0	0	0
184	74	2	0	0	0	0	0	0	0	0	0	0	0	0	0	0	0	0	0	0	0	0	0	0	0	0	0	0
185	65	2	0	0	0	0	0	0	0	0	0	0	0	0	0	0	0	0	0	0	0	0	0	0	0	0	0	0
186	65	2	0	0	0	0	0	0	0	0	0	0	0	0	0	0	0	0	0	0	0	0	0	0	0	0	0	0
187	62	2	0	0	0	0	0	0	0	0	0	0	0	0	0	0	0	0	0	0	0	0	0	0	0	0	0	0
188	67	2	0	0	0	0	0	0	0	0	0	0	0	0	0	0	0	0	0	0	0	0	0	0	0	0	0	0
189	66	2	0	0	0	0	0	0	0	0	0	0	0	0	0	0	0	0	0	0	0	0	0	0	0	0	0	0
190	73	2	0	1	0	0	0	0	0	0	0	0	0	0	0	0	0	0	0	0	0	0	0	0	0	0	0	1
191	74	2	0	0	1	0	0	0	0	0	0	0	0	0	0	0	0	0	0	0	0	0	0	0	0	0	0	1
192	65	2	0	0	0	0	0	0	0	0	0	0	0	1	0	0	0	0	0	0	0	0	0	0	0	0	0	1
193	69	2	1	0	0	0	0	0	0	0	0	0	0	0	0	0	0	0	0	0	0	0	0	0	0	0	0	1
194	74	2	0	0	0	0	0	0	0	0	0	0	0	0	0	0	0	0	0	0	0	0	1	0	0	0	0	1
195	75	2	0	0	1	0	0	0	0	0	0	0	0	0	0	0	0	0	0	0	0	0	0	0	0	0	0	1
196	65	2	0	0	1	0	0	0	0	0	0	0	0	0	0	0	0	0	0	0	0	0	0	0	0	0	0	1
197	64	2	1	0	0	0	0	0	0	0	0	0	0	0	0	0	0	0	0	0	0	0	0	0	0	0	0	1
198	67	2	1	0	0	0	0	0	0	0	0	0	0	0	0	0	0	0	0	0	0	0	0	0	0	0	0	1
199	70	2	0	0	1	0	0	0	0	0	0	0	0	0	0	0	0	0	0	0	0	0	0	0	0	0	0	1
200	71	2	0	0	1	0	0	0	0	0	0	0	0	0	0	0	0	0	0	0	0	0	0	0	0	0	0	1
201	83	2	1	0	0	0	0	0	0	0	0	0	0	0	0	0	0	0	0	0	0	0	0	0	0	0	0	1
202	65	2	1	0	0	0	0	0	0	0	0	0	0	0	0	0	0	0	0	0	0	0	0	0	0	0	0	1
203	76	2	0	0	1	0	0	0	0	0	0	0	0	0	0	0	0	0	0	0	0	0	0	0	1	0	0	2
204	70	2	0	0	0	0	0	0	0	0	0	0	0	0	0	0	0	0	0	0	0	0	0	0	0	1	1	2
205	70	2	0	0	1	0	0	0	0	0	0	0	0	0	1	0	0	0	0	0	0	0	0	0	0	0	0	2
206	69	2	0	0	1	0	0	0	0	0	0	0	0	0	0	0	1	0	0	0	0	0	0	0	0	0	0	2
207	65	2	0	1	1	0	0	0	0	0	0	0	0	0	0	0	0	0	0	0	0	0	0	0	0	0	0	2
208	60	2	1	0	1	0	0	0	0	0	0	0	0	0	0	0	0	0	0	0	0	0	0	0	0	0	0	2
209	68	2	1	0	0	0	0	0	0	0	0	0	0	0	0	0	0	0	0	0	0	0	0	0	0	1	0	2
210	68	2	0	0	0	0	0	0	0	0	0	0	0	0	0	0	0	0	0	0	0	0	0	0	0	1	1	2
211	77	2	0	0	0	0	0	0	0	0	0	0	0	0	0	0	0	0	0	0	0	0	0	0	2	0	0	2
212	70	2	1	0	0	0	0	0	0	0	0	0	0	0	0	0	2	0	0	0	0	0	0	0	0	0	0	3
213	75	2	0	0	0	0	0	0	0	0	0	0	0	0	0	0	3	0	0	0	0	0	0	0	0	0	0	3
214	61	2	1	0	0	0	0	0	0	0	0	0	0	0	0	0	1	0	0	0	0	1	0	0	0	0	0	3
215	63	2	0	0	0	1	0	0	0	0	0	0	0	0	0	0	0	0	0	0	0	0	0	0	0	1	1	3
216	65	2	1	1	1	0	0	0	0	0	0	0	0	0	0	0	0	0	0	0	0	0	0	0	0	0	0	3
217	68	2	0	1	0	0	0	0	0	0	0	0	0	0	0	0	0	0	0	0	0	0	0	1	1	0	0	3
218	64	2	0	0	0	0	0	0	0	0	0	0	0	0	1	0	0	0	0	0	0	0	1	0	1	0	0	3
219	78	2	1	1	1	0	0	0	0	0	0	0	0	0	0	0	0	0	0	0	0	0	0	0	0	0	0	3
220	66	2	0	1	0	0	0	0	0	0	0	0	0	0	0	0	0	0	0	0	0	0	0	0	1	0	1	3
221	81	2	1	0	1	0	0	0	0	0	0	0	0	0	0	0	0	0	0	0	0	0	0	0	1	0	0	3
222	86	2	1	0	1	0	0	0	0	0	0	0	0	0	0	0	1	0	0	0	0	0	0	0	0	0	0	3
223	70	2	1	1	1	0	0	0	0	0	0	0	0	0	0	0	0	0	0	0	0	0	0	0	0	0	1	4
224	75	2	1	0	0	0	0	0	0	0	0	0	0	0	1	0	0	0	0	0	0	0	0	0	1	0	1	4
225	64	2	0	0	0	0	0	0	0	0	0	0	0	0	0	0	1	0	0	0	0	0	1	1	1	0	0	4
226	69	2	1	0	0	0	0	0	0	0	0	0	0	0	0	0	0	0	1	0	0	0	0	0	1	0	1	4
227	73	2	1	1	0	0	0	0	0	0	0	0	0	0	0	0	0	0	0	0	0	0	0	1	1	0	0	4
228	63	2	0	0	0	0	0	0	0	0	0	0	0	0	1	0	0	0	0	0	0	0	0	0	1	1	1	4
229	76	2	0	0	1	0	0	0	0	0	0	0	0	0	0	0	1	0	0	0	0	0	0	0	0	1	1	4
230	67	2	0	1	0	1	0	0	0	0	0	0	0	0	0	0	1	0	0	0	0	1	0	0	0	0	0	4
231	66	2	0	0	1	0	0	0	0	0	0	0	0	0	0	0	0	0	0	0	0	0	0	1	1	0	1	4
232	66	2	0	2	0	0	0	0	0	0	0	0	0	0	0	0	1	0	0	0	0	0	0	0	2	0	0	5
233	71	2	2	1	0	1	0	0	0	0	0	0	0	0	0	0	0	0	0	0	0	0	0	0	0	1	0	5
234	67	2	0	0	2	0	0	0	0	0	0	0	0	2	1	0	0	0	0	0	0	0	0	0	0	0	0	5
235	66	2	1	1	0	1	0	0	0	0	0	0	0	0	0	0	0	0	0	0	0	0	0	0	1	0	1	5
236	66	2	0	0	0	0	0	0	0	0	0	0	0	0	1	0	0	0	0	0	0	0	2	0	1	0	1	5
237	72	2	0	1	1	0	1	0	0	0	0	0	0	0	0	0	0	0	0	0	0	0	1	0	0	0	1	5
238	67	2	1	1	0	1	0	0	0	0	0	0	0	1	0	0	0	0	0	0	0	0	1	0	0	0	0	5
239	80	2	2	0	1	0	1	0	0	0	0	0	0	0	0	0	0	0	0	0	0	0	0	0	1	0	0	5
240	84	2	0	1	1	0	0	0	0	0	0	0	0	0	0	0	1	0	0	0	0	0	0	0	2	0	0	5
241	79	2	1	1	0	0	0	0	0	0	0	0	0	0	0	0	1	0	1	0	0	0	0	0	1	0	0	5
242	76	2	0	1	0	0	1	0	0	0	0	0	0	0	1	0	0	0	1	0	0	1	0	0	1	0	0	6
243	70	2	1	0	1	0	0	1	0	0	0	0	0	1	0	0	1	0	0	0	0	0	0	0	0	0	1	6
244	69	2	1	0	1	1	0	0	0	0	0	0	0	1	1	0	0	0	0	0	0	0	0	0	1	0	0	6
245	66	2	0	0	2	1	0	0	0	0	0	0	0	1	1	0	0	0	0	0	0	0	0	0	0	0	1	6
246	65	2	2	1	2	1	0	0	0	0	0	0	0	0	0	0	0	0	0	0	0	0	0	0	0	0	0	6
247	62	2	1	1	1	1	0	0	0	0	0	0	0	0	0	0	0	0	0	0	0	0	0	0	1	0	1	6
248	80	2	1	1	1	0	0	0	0	0	0	0	0	0	0	0	1	0	0	0	0	0	1	0	0	0	1	6
249	66	2	1	1	1	1	0	0	0	0	0	0	0	0	0	0	0	0	0	0	0	0	1	0	1	0	0	6
250	74	2	2	0	2	0	0	0	0	0	0	0	0	1	0	0	1	0	0	0	0	0	0	0	0	0	0	6
251	63	2	2	1	0	0	0	0	0	0	0	0	0	1	1	0	0	0	0	0	0	1	0	0	0	0	0	6
252	63	2	2	0	0	0	0	0	0	0	0	0	0	0	0	0	1	0	0	0	0	0	1	1	1	0	0	6
253	76	2	1	0	0	0	0	0	0	0	0	0	0	1	1	0	1	0	0	0	0	0	1	0	1	0	1	7
254	73	2	1	1	1	0	0	0	0	0	0	0	0	1	0	0	1	0	0	0	0	0	1	0	0	0	1	7
255	69	2	1	1	1	0	1	0	0	1	0	0	0	0	0	0	0	0	0	0	0	0	1	0	0	0	1	7
256	69	2	1	1	1	1	0	0	0	0	0	0	0	0	1	0	0	0	0	0	0	0	0	1	1	0	0	7
257	64	2	1	1	1	1	0	0	0	0	0	0	0	1	0	0	1	0	0	0	0	0	0	0	1	0	0	7
258	70	2	0	0	1	0	0	0	0	0	0	0	0	1	0	0	2	0	0	0	0	1	1	0	1	0	0	7
259	78	2	1	1	2	0	0	0	0	0	0	0	0	0	0	0	0	0	0	0	0	0	1	0	1	0	1	7
260	85	2	3	0	0	0	0	0	0	0	0	0	0	0	0	0	0	0	0	0	0	0	0	1	1	1	1	7
261	82	2	0	0	0	0	0	0	0	0	0	0	0	0	1	0	1	0	1	0	0	0	1	2	0	0	1	7
262	90	2	0	0	1	0	0	1	0	0	0	0	0	0	0	0	0	0	0	1	0	0	1	0	1	1	1	7
263	72	2	1	1	1	0	0	0	0	0	0	0	0	1	1	0	0	0	0	0	0	0	1	0	0	0	1	7
264	72	2	0	1	0	2	0	0	0	0	0	0	0	0	0	0	0	0	0	0	0	0	2	0	1	1	0	7
265	63	2	0	0	1	0	0	0	0	0	0	0	0	0	1	0	1	0	0	0	0	0	2	0	0	1	2	8
266	74	2	0	1	0	1	0	0	0	0	1	0	0	1	1	0	0	0	1	1	0	0	1	0	0	0	0	8
267	82	2	1	1	1	0	0	0	0	0	0	0	0	0	1	0	1	0	0	0	0	1	0	1	1	0	0	8
268	63	2	2	0	0	0	0	0	0	0	0	0	0	1	1	0	1	0	0	0	0	1	0	1	1	0	0	8
269	63	2	1	0	0	0	0	0	0	0	0	0	0	1	1	0	2	0	1	0	0	0	0	1	1	0	0	8
270	65	2	1	1	1	1	0	0	0	0	0	0	0	0	0	0	0	0	0	0	0	1	0	0	3	0	1	9
271	71	2	0	1	1	1	0	0	0	0	0	0	0	0	0	0	0	0	1	0	1	1	2	0	0	1	0	9
272	72	2	1	1	1	0	0	0	0	0	0	0	0	1	1	0	0	0	1	0	0	1	1	0	0	0	1	9
273	60	2	1	1	1	2	1	1	0	0	0	0	0	1	0	0	0	0	0	0	0	0	0	0	0	0	1	9
274	66	2	1	0	1	1	0	1	0	0	0	0	0	2	0	0	2	0	0	0	0	0	0	0	1	0	0	9
275	71	2	1	1	0	1	0	0	0	0	0	0	0	1	1	0	0	0	1	0	0	1	1	0	1	0	1	10
276	74	2	1	0	0	0	0	0	0	0	0	0	0	0	1	0	1	0	1	0	0	0	1	0	4	0	1	10
277	73	2	1	0	1	1	0	1	0	0	0	0	0	1	2	0	0	0	0	0	0	0	1	0	2	0	0	10
278	74	2	2	1	1	1	0	0	0	0	0	0	0	1	1	0	1	0	0	0	0	0	1	0	1	0	0	10
279	73	2	1	1	2	0	0	0	0	0	1	0	0	1	1	0	1	0	0	0	0	0	1	0	1	0	0	10
280	68	2	1	1	1	0	0	0	0	0	0	0	0	1	1	0	1	0	0	0	0	1	1	0	1	0	1	10
281	73	2	1	0	1	0	0	0	0	0	0	0	0	0	1	0	3	0	0	0	0	1	1	0	1	1	0	10
282	65	2	1	1	1	0	0	0	0	0	0	0	0	1	1	0	2	0	1	0	0	0	1	0	0	0	1	10
283	78	2	2	1	1	1	0	0	0	0	0	0	0	1	1	0	0	0	1	0	0	0	1	0	0	0	1	10
284	62	2	2	1	1	0	0	0	0	0	0	0	0	0	0	0	0	0	1	0	0	1	1	0	3	0	0	10
285	81	2	0	1	1	0	0	0	0	0	0	0	0	0	2	0	1	0	1	0	0	0	2	0	1	0	1	10
286	72	2	1	0	1	1	1	0	0	0	0	0	0	1	1	0	0	0	0	0	0	0	1	0	2	0	1	10
287	63	2	1	1	1	0	0	0	0	0	0	0	0	1	1	0	2	0	0	0	0	1	0	0	0	1	1	10
288	63	2	2	1	0	1	0	0	0	0	0	0	0	1	1	0	1	0	1	0	0	1	0	0	1	0	0	10
289	64	2	1	1	1	1	0	1	0	0	0	0	0	1	1	0	0	0	0	0	0	0	1	0	0	1	1	10
290	71	2	1	1	1	1	0	0	0	0	0	0	0	0	0	0	1	0	1	1	0	1	1	0	1	0	0	10
291	76	2	2	2	1	1	0	0	0	0	0	0	0	1	1	0	1	0	0	0	0	0	1	0	1	0	0	11
292	74	2	2	2	2	1	0	0	0	0	0	0	0	0	0	0	0	0	0	0	0	0	0	0	2	0	2	11
293	69	2	2	1	0	0	0	0	0	0	0	0	0	0	0	0	0	0	2	0	0	1	2	0	2	0	1	11
294	65	2	1	1	1	0	0	0	0	0	0	0	0	0	0	0	0	0	1	0	0	1	1	0	4	0	1	11
295	73	2	3	1	1	1	0	0	0	0	0	0	0	0	0	0	0	0	1	1	0	0	0	0	3	0	0	11
296	76	2	1	1	1	1	0	1	0	1	0	0	0	1	0	0	0	0	0	0	0	1	2	0	0	0	1	11
297	66	2	2	1	1	1	0	0	0	1	0	0	0	0	2	0	0	0	1	0	0	1	1	0	0	0	0	11
298	80	2	2	2	2	1	1	0	0	0	0	0	0	0	0	0	1	0	0	0	0	0	0	0	0	1	1	11
299	64	2	1	1	0	1	1	0	0	0	0	0	0	1	1	0	1	0	1	0	0	1	0	1	1	0	0	11
300	68	2	1	0	0	0	0	0	0	0	0	0	0	1	3	0	2	0	0	1	0	0	2	0	0	1	1	12
301	68	2	2	3	0	1	1	2	0	0	0	0	0	1	1	0	0	0	0	0	0	0	0	0	0	0	1	12
302	74	2	3	3	0	1	0	0	0	2	0	0	0	0	1	0	0	0	0	0	0	1	0	0	0	1	0	12
303	69	2	1	2	1	1	0	1	0	0	0	0	1	1	2	0	1	0	0	0	0	0	0	0	0	0	1	12
304	86	2	1	1	0	1	0	0	0	0	0	0	0	0	1	0	3	1	2	1	0	0	1	0	0	0	0	12
305	63	2	2	1	1	0	0	0	0	0	0	0	0	0	0	0	1	0	0	0	0	0	1	3	3	0	0	12
306	77	2	1	1	1	1	0	1	0	0	1	0	0	1	1	0	0	1	0	0	0	0	1	0	1	1	1	13
307	71	2	1	0	1	2	0	0	0	0	0	0	0	2	2	0	0	0	0	0	0	0	0	0	1	2	2	13
308	64	2	0	1	2	1	0	1	0	0	0	0	0	0	0	0	0	0	1	0	0	1	1	0	1	1	3	13
309	79	2	2	2	0	1	0	0	0	0	0	0	0	1	0	1	1	0	1	0	1	1	0	0	1	0	1	13
310	66	2	0	1	0	0	0	0	0	0	1	0	1	0	1	1	1	0	1	1	0	1	1	0	1	1	1	13
311	64	2	3	1	0	2	1	0	0	0	0	0	0	1	0	1	0	0	0	1	1	2	0	0	0	0	0	13
312	87	2	1	2	2	1	0	0	1	0	1	0	0	0	0	1	0	0	0	0	0	1	1	0	0	1	1	13
313	64	2	2	0	0	0	0	0	0	0	0	0	0	0	0	0	1	1	1	1	1	0	0	3	3	0	0	13
314	71	2	1	1	1	1	1	1	0	0	0	0	0	1	1	0	0	0	0	1	0	1	1	0	1	0	1	13
315	76	2	2	2	0	1	0	1	0	0	0	0	0	1	1	0	1	0	0	0	0	0	0	0	4	0	1	14
316	75	2	0	1	2	1	1	1	0	0	1	1	0	2	2	0	0	0	0	0	0	0	0	0	0	0	2	14
317	67	2	1	1	1	2	1	2	1	0	0	0	0	2	1	0	1	0	0	0	0	0	0	0	0	0	1	14
318	68	2	2	2	1	1	1	0	0	0	1	0	0	1	1	1	0	0	0	0	1	1	1	0	0	0	0	14
319	69	2	0	2	0	1	0	0	0	0	0	0	0	1	1	0	2	1	1	1	0	1	1	0	0	1	1	14
320	83	2	1	1	1	1	0	1	0	0	0	0	0	2	0	0	1	0	2	0	0	0	1	0	0	2	1	14
321	67	2	1	2	1	1	2	0	0	1	0	0	0	1	2	0	1	0	0	0	0	0	1	0	0	0	1	14
322	73	2	2	2	2	2	0	0	0	0	0	0	0	0	1	0	2	0	1	0	0	0	1	0	0	1	1	15
323	72	2	0	1	1	1	1	0	1	0	0	0	1	1	1	0	1	1	0	0	1	1	1	0	0	1	1	15
324	72	2	0	1	0	2	2	0	0	0	0	0	0	1	1	0	1	0	1	1	0	1	1	0	3	0	0	15
325	72	2	1	1	1	1	0	0	0	0	0	0	0	1	1	0	0	0	1	1	1	1	1	1	1	1	1	15
326	86	2	1	1	0	1	1	1	1	0	0	0	1	1	1	0	0	0	0	0	0	1	1	1	1	1	1	15
327	74	2	2	2	0	1	0	0	0	0	0	0	0	2	1	0	0	0	1	0	1	2	1	0	0	1	1	15
328	67	2	3	1	1	0	1	0	0	0	0	0	0	1	0	0	0	0	4	0	1	1	0	0	0	1	1	15
329	65	2	1	1	1	0	0	1	0	0	1	0	0	1	1	0	2	0	0	0	0	0	1	1	1	1	2	15
330	78	2	0	0	0	0	0	1	0	0	0	0	0	1	1	0	4	1	1	1	0	1	1	0	1	1	1	15
331	82	2	2	0	2	0	0	0	0	0	0	0	0	3	1	0	1	0	0	0	0	0	0	2	4	0	0	15
332	63	2	1	1	0	1	1	0	0	0	1	0	1	1	1	0	2	0	0	0	1	1	1	1	0	1	0	15
333	71	2	2	1	1	1	0	0	0	0	0	0	0	0	1	0	1	0	3	0	0	1	1	1	1	1	0	15
334	74	2	0	1	2	1	1	1	0	0	0	0	0	2	1	0	2	1	1	1	0	0	1	0	0	0	1	16
335	76	2	1	1	0	1	1	1	1	0	0	0	0	2	1	0	2	0	1	0	0	1	1	0	0	1	1	16
336	62	2	3	3	0	1	2	0	0	0	0	0	0	0	0	0	1	0	0	0	0	1	1	1	2	0	1	16
337	73	2	0	1	0	1	1	0	0	0	0	0	0	0	1	0	1	0	1	2	0	1	1	1	4	0	1	16
338	82	2	0	2	1	2	0	0	0	0	1	0	1	1	1	0	1	0	0	0	0	1	1	1	1	1	1	16
339	74	2	3	2	2	1	0	0	0	0	0	0	0	1	1	0	1	0	1	0	0	1	1	0	2	0	1	17
340	73	2	1	0	1	1	1	1	0	0	0	0	0	2	1	0	1	1	1	1	0	0	1	1	0	1	2	17
341	80	2	1	1	1	1	1	0	0	0	0	0	0	1	2	1	2	0	1	0	0	1	2	0	1	0	1	17
342	68	2	2	1	2	0	0	1	0	0	0	0	0	2	1	0	1	0	1	0	0	0	1	0	1	1	3	17
343	63	2	3	3	2	1	2	0	0	1	0	0	0	0	0	0	1	0	1	0	0	1	1	0	0	1	0	17
344	64	2	2	2	1	1	1	0	0	1	0	0	0	1	1	0	1	0	2	1	0	1	0	1	1	0	0	17
345	77	2	0	0	3	1	2	2	2	2	2	0	0	2	1	0	0	0	0	0	0	0	0	0	0	0	1	18
346	62	2	3	3	3	1	0	1	0	0	0	0	0	0	1	0	1	0	0	0	0	0	1	0	0	1	3	18
347	73	2	1	0	1	2	1	1	0	0	0	1	0	2	2	0	0	1	0	1	1	1	1	0	0	1	1	18
348	71	2	2	0	1	1	0	0	0	0	1	0	0	1	1	0	3	0	0	0	0	1	1	1	4	0	1	18
349	66	2	3	0	1	2	0	0	0	0	0	0	0	0	0	0	1	0	0	0	1	0	4	1	4	0	1	18
350	81	2	2	0	2	1	0	1	0	1	0	0	0	1	1	0	1	0	0	0	0	1	3	0	4	0	0	18
351	74	2	0	0	2	1	1	0	0	0	0	0	0	2	2	0	0	1	1	1	0	1	2	0	0	1	3	18
352	77	2	3	3	3	1	0	1	0	0	0	0	0	1	1	0	1	0	0	0	0	1	1	0	2	0	1	19
353	64	2	0	2	1	2	0	1	0	0	1	0	0	1	1	0	0	0	1	1	0	1	1	1	1	1	3	19
354	78	2	3	0	0	1	1	0	0	0	0	0	0	2	1	1	0	0	1	2	1	1	0	2	2	0	1	19
355	82	2	1	0	0	2	0	0	1	0	1	0	0	1	1	1	1	1	1	1	1	1	1	1	1	1	1	19
356	68	2	1	2	0	0	1	0	0	0	1	0	0	1	2	0	1	1	2	1	0	1	1	0	2	1	1	19
357	63	2	1	1	1	1	0	0	0	0	0	0	0	1	1	0	2	1	1	0	1	1	1	2	2	1	1	19
358	64	2	4	1	0	1	1	0	0	1	1	0	0	0	0	0	0	0	3	0	1	3	1	1	1	0	0	19
359	81	2	2	1	1	2	1	0	0	1	1	0	1	1	0	0	0	0	0	0	1	3	1	0	1	1	1	19
360	85	2	2	2	2	2	1	1	0	0	0	0	1	2	1	0	1	0	0	0	1	2	0	1	0	0	1	20
361	83	2	0	2	1	1	0	1	1	0	0	0	0	0	3	0	1	1	1	1	1	2	1	0	1	1	1	20
362	82	2	2	0	1	1	1	2	1	1	1	1	1	1	1	0	0	1	1	0	1	1	1	0	0	0	1	20
363	78	2	1	1	1	1	0	0	1	0	0	0	0	1	1	0	4	1	1	1	1	1	2	1	1	0	0	20
364	76	2	0	3	2	1	0	0	0	0	0	0	0	1	1	0	0	0	3	0	0	3	1	0	2	2	1	20
365	84	2	1	2	1	2	0	1	1	0	1	0	0	1	1	0	1	0	1	1	0	1	1	2	1	0	1	20
366	63	2	1	1	1	1	0	0	0	0	0	0	0	1	1	0	1	0	0	1	1	1	1	3	4	1	1	20
367	71	2	1	2	1	1	1	1	1	0	1	1	0	1	1	0	0	0	1	0	1	1	1	1	1	1	1	20
368	82	2	0	3	0	2	0	0	0	0	0	0	0	0	3	0	2	1	3	2	1	2	1	0	0	0	1	21
369	63	2	3	2	1	1	0	0	1	0	0	0	0	2	2	0	1	0	1	0	0	1	1	2	1	1	1	21
370	63	2	2	2	2	1	1	0	1	0	1	0	0	1	0	0	1	0	1	1	1	2	1	0	0	0	3	21
371	64	2	2	2	2	1	1	0	0	0	0	0	0	1	1	0	1	0	2	0	1	1	0	3	3	0	0	21
372	72	2	1	1	1	1	1	1	1	0	0	0	0	1	2	1	4	0	1	1	0	1	1	0	1	1	1	22
373	60	2	1	1	2	1	1	1	0	0	1	0	1	1	1	1	2	0	0	1	0	2	2	0	1	1	1	22
374	84	2	1	1	2	1	1	1	1	0	0	0	1	0	3	0	1	0	1	1	1	1	1	1	1	1	1	22
375	63	2	1	1	1	1	1	0	0	0	1	0	1	1	1	0	2	0	1	1	1	1	3	1	1	1	1	22
376	70	2	1	3	2	2	0	0	1	1	1	0	0	1	1	1	1	1	0	1	0	1	1	0	1	1	2	23
377	71	2	1	1	1	2	1	0	1	0	0	0	0	1	1	0	1	1	1	0	1	1	2	1	2	1	3	23
378	77	2	2	2	0	2	1	0	1	0	0	0	0	0	3	0	1	0	2	0	1	1	3	0	0	2	2	23
379	63	2	2	3	2	2	1	0	0	0	0	0	0	1	1	0	2	0	0	1	1	1	3	1	1	0	1	23
380	76	2	2	3	3	3	0	0	1	0	0	0	0	0	2	0	2	1	1	1	1	1	1	0	1	0	1	24
381	77	2	2	1	2	1	1	1	1	0	1	1	1	2	1	0	3	0	1	0	0	1	1	0	1	1	1	24
382	77	2	2	1	2	2	1	2	1	0	1	0	1	2	2	0	1	0	1	1	0	1	3	0	0	0	0	24
383	77	2	2	2	2	1	0	0	0	0	0	0	0	1	1	0	2	1	1	1	1	2	2	1	1	2	1	24
384	77	2	2	0	2	1	1	1	1	0	2	0	0	3	2	0	1	1	1	2	0	1	1	0	0	1	2	25
385	81	2	2	0	2	1	1	1	1	1	1	1	1	3	2	1	2	0	0	1	0	1	1	0	0	1	1	25
386	63	2	4	3	1	3	0	0	0	0	0	0	0	0	0	0	0	1	1	2	1	0	1	3	3	1	1	25
387	63	2	2	3	2	2	1	2	1	0	1	1	1	1	0	0	2	0	1	0	0	1	1	1	1	1	0	25
388	82	2	3	1	4	2	0	2	0	1	2	0	0	3	1	0	0	0	0	0	0	1	1	0	0	1	3	25
389	69	2	1	1	1	1	0	0	1	0	0	0	0	0	2	0	4	1	3	1	1	1	3	0	3	1	1	26
390	67	2	1	1	4	0	1	1	0	0	0	0	0	2	3	1	1	0	0	0	0	1	4	0	3	1	2	26
391	73	2	2	2	3	2	1	0	1	0	1	0	1	1	3	0	1	0	2	0	1	2	1	1	1	0	1	27
392	72	2	3	2	3	2	0	1	1	0	0	0	0	3	3	0	1	1	2	0	0	1	0	1	1	1	1	27
393	86	2	1	3	3	3	0	1	1	0	1	1	1	1	2	1	1	0	1	1	1	0	1	0	2	0	1	27
394	68	2	3	3	2	2	2	2	1	0	0	0	0	1	1	0	1	1	1	1	0	1	1	1	1	1	1	27
395	87	2	1	1	1	1	1	1	1	1	1	1	1	1	2	1	3	1	1	1	1	1	1	0	1	1	1	27
396	64	2	2	2	1	1	0	0	0	0	0	0	0	0	1	0	1	0	3	1	1	3	2	4	4	0	1	27
397	64	2	2	2	0	3	0	0	0	0	0	0	1	1	2	0	1	1	1	1	1	1	4	3	3	0	0	27
398	71	2	3	3	1	3	1	0	0	1	0	0	1	0	1	0	2	1	3	1	1	1	1	1	1	0	1	27
399	65	2	1	0	4	0	0	1	0	0	2	1	1	2	3	0	0	0	3	0	0	2	4	0	2	1	1	28
400	82	2	0	2	0	1	1	0	0	0	1	0	0	2	2	0	1	0	2	2	0	2	2	1	4	2	3	28
401	75	2	0	1	1	0	1	0	0	1	1	1	0	2	1	0	1	1	1	3	1	1	4	1	4	1	1	28
402	71	2	2	2	2	2	2	1	1	1	1	1	1	1	1	1	1	0	0	1	1	1	1	0	0	1	3	28
403	82	2	1	2	2	2	1	0	1	1	1	0	1	2	1	1	2	0	1	1	1	0	1	1	1	1	3	28
404	70	2	2	0	1	1	1	0	0	0	0	0	0	1	3	0	2	1	3	2	0	1	3	2	4	1	1	29
405	65	2	1	1	0	1	0	0	1	0	0	0	1	0	1	0	2	1	2	3	2	1	2	4	4	0	2	29
406	67	2	3	3	3	3	2	0	1	0	1	0	2	2	3	1	0	1	0	0	0	0	3	0	0	0	1	29
407	75	2	1	3	3	2	0	0	1	0	0	0	0	1	2	0	2	0	1	1	1	2	1	3	4	1	1	30
408	74	2	1	2	2	1	1	0	0	1	1	0	1	2	1	0	3	1	1	2	0	2	4	1	2	0	1	30
409	73	2	1	1	1	2	1	1	1	1	1	1	1	1	2	1	3	1	1	1	1	2	1	1	1	1	1	30
410	86	2	3	1	2	1	2	0	1	1	0	0	1	1	2	0	3	1	2	2	0	0	2	0	1	1	3	30
411	64	2	1	1	3	2	0	0	0	0	0	0	0	0	2	0	4	1	4	0	1	3	4	0	2	0	2	30
412	79	2	1	1	4	3	0	0	2	0	1	0	1	2	2	0	1	0	1	1	1	2	2	0	2	1	3	31
413	71	2	2	3	2	2	1	1	0	1	0	0	0	1	2	0	2	1	0	0	1	1	3	1	4	1	2	31
414	83	2	1	1	1	1	2	1	0	0	0	1	0	3	2	2	1	2	2	2	2	3	1	0	0	2	1	31
415	86	2	1	4	2	2	1	0	1	0	1	0	0	1	3	0	2	0	3	1	1	1	4	0	1	1	1	31
416	81	2	3	3	3	2	0	1	0	0	0	0	0	1	1	0	2	1	1	2	1	1	3	0	4	1	2	32
417	63	2	2	2	2	1	1	1	0	1	1	0	2	2	2	0	2	0	3	2	3	3	2	0	0	0	1	33
418	63	2	3	2	0	2	1	1	1	2	2	1	3	0	1	1	1	1	2	1	1	2	3	1	0	0	1	33
419	63	2	3	3	3	3	0	0	1	0	1	0	0	2	2	0	2	1	1	1	2	2	3	0	1	0	2	33
420	63	2	4	2	1	1	0	0	0	0	0	0	0	1	1	0	3	2	3	2	1	2	1	4	3	1	1	33
421	63	2	1	0	2	2	1	0	1	0	0	0	0	1	2	0	2	1	1	2	1	1	4	3	4	0	4	33
422	76	2	0	1	3	3	2	2	2	0	3	0	2	3	4	0	2	1	0	1	0	1	2	0	0	1	1	34
423	71	2	1	1	1	3	2	1	1	0	0	0	1	2	2	1	3	1	1	3	1	2	4	1	0	1	1	34
424	71	2	3	0	2	2	2	2	2	3	1	1	1	2	2	0	1	0	0	0	1	3	2	0	2	1	2	35
425	79	2	2	1	1	2	1	1	1	1	1	1	1	2	3	1	3	1	1	1	1	1	1	2	1	2	2	35
426	67	2	0	1	2	1	1	0	1	0	0	0	0	2	3	0	3	2	3	2	0	3	3	1	2	3	3	36
427	74	2	3	2	2	2	1	1	1	0	0	0	0	2	2	1	3	2	2	2	2	2	3	1	1	0	1	36
428	76	2	1	1	1	1	2	2	0	0	2	1	1	2	1	0	2	1	3	2	1	2	1	2	3	2	2	36
429	81	2	1	0	1	2	1	3	2	0	2	2	2	1	1	1	1	1	2	2	2	1	2	1	2	2	1	36
430	79	2	3	0	3	1	0	3	1	0	0	0	0	3	3	0	3	1	1	3	0	1	3	2	4	0	1	36
431	78	2	3	3	2	1	2	2	2	2	2	1	2	3	1	1	2	1	1	1	1	1	1	0	0	1	1	37
432	78	2	2	0	3	2	1	1	1	0	0	0	0	3	1	1	4	1	2	1	2	2	4	0	0	2	4	37
433	68	2	3	3	2	2	2	1	1	1	1	1	1	1	1	1	2	1	1	1	1	1	1	1	3	1	3	37
434	69	2	0	1	3	3	1	1	1	0	0	0	1	1	3	0	2	1	0	2	2	2	2	3	3	2	3	37
435	78	2	1	0	2	1	1	2	1	0	0	0	0	3	2	1	4	1	2	2	1	3	3	1	2	3	2	38
436	68	2	3	3	4	2	4	2	0	2	2	1	1	1	1	1	1	0	1	1	0	1	1	1	1	1	3	38
437	86	2	0	1	4	2	1	1	1	0	0	1	1	3	1	0	3	2	0	3	1	2	3	1	4	2	1	38
438	78	2	1	3	1	2	1	1	1	1	1	1	1	1	2	1	3	2	1	1	1	2	3	2	2	1	2	38
439	62	2	2	2	1	2	1	2	1	1	1	1	2	2	3	2	1	1	1	1	2	2	3	1	1	1	1	38
440	88	2	0	0	1	1	0	0	1	0	1	0	0	1	4	0	4	3	4	3	1	1	4	3	4	2	1	39
441	73	2	3	3	1	3	1	1	1	0	1	1	1	3	3	2	2	1	1	1	2	2	1	0	1	1	4	40
442	83	2	1	0	0	0	1	1	0	0	1	1	0	2	3	3	4	3	4	4	3	3	4	1	0	0	1	40
443	82	2	2	2	4	2	1	2	2	0	1	2	0	3	3	1	1	1	1	2	2	3	1	0	0	1	3	40
444	81	2	1	1	2	2	1	1	1	1	1	0	1	2	2	1	2	1	3	2	1	3	3	1	3	1	3	40
445	75	2	1	1	3	3	2	2	1	0	1	1	1	2	3	0	4	2	2	3	2	2	3	0	1	1	0	41
446	73	2	4	4	2	3	1	0	2	1	1	1	1	1	1	1	1	1	3	1	1	2	1	2	4	1	1	41
447	85	2	2	2	2	2	1	1	2	0	1	0	0	3	3	1	4	1	2	2	1	2	4	0	2	1	2	41
448	68	2	3	3	1	3	1	1	1	0	1	1	1	1	1	2	1	1	2	3	1	1	3	3	3	1	2	41
449	77	2	3	3	0	3	2	0	1	0	0	1	1	1	2	0	2	1	2	3	2	3	2	2	4	2	2	42
450	62	2	0	2	3	3	1	1	1	1	1	1	2	1	2	1	2	1	3	1	1	3	3	1	3	1	3	42
451	74	2	3	0	2	3	3	3	0	1	1	0	3	0	2	1	4	0	3	1	3	3	2	1	0	1	3	43
452	80	2	1	1	3	2	2	1	1	0	2	1	2	2	3	2	2	1	1	2	2	2	3	2	2	1	2	43
453	77	2	1	2	2	1	1	1	1	0	0	0	0	1	3	2	4	2	3	4	1	3	3	3	2	2	2	44
454	65	2	0	0	0	2	1	1	1	0	1	0	0	3	4	0	4	2	2	3	1	2	4	1	4	4	4	44
455	88	2	1	1	1	2	1	1	1	1	1	1	1	2	3	0	4	1	2	3	1	3	4	0	3	3	3	44
456	82	2	4	3	1	2	1	2	3	2	2	1	1	3	2	3	2	2	1	1	1	2	0	1	1	1	2	44
457	82	2	0	3	2	3	4	2	1	1	1	1	2	1	2	1	3	1	1	2	1	3	4	1	1	2	2	45
458	80	2	2	3	3	3	2	1	2	1	1	1	2	2	3	1	2	1	3	1	2	3	2	1	2	1	1	46
459	81	2	3	0	1	1	1	1	1	2	1	0	1	3	3	1	2	1	3	3	1	3	4	3	3	1	3	46
460	82	2	2	2	2	2	0	1	1	0	0	0	0	4	4	0	4	0	4	0	0	1	4	4	4	4	3	46
461	82	2	3	3	3	3	1	1	1	1	1	1	1	2	2	2	2	2	3	3	1	2	2	2	2	1	1	46
462	79	2	2	3	2	2	3	2	3	2	2	1	0	3	2	2	1	2	3	2	2	3	2	0	1	1	1	47
463	66	2	2	2	2	2	2	2	1	1	1	3	1	2	3	2	1	1	3	2	1	3	3	1	1	2	3	47
464	77	2	0	2	2	2	1	2	2	1	1	2	1	3	4	0	4	2	3	4	1	2	4	0	0	1	3	47
465	81	2	3	3	3	3	3	1	1	1	3	2	2	2	2	2	3	1	2	2	1	1	2	0	1	1	2	47
466	80	2	2	2	2	2	1	1	2	1	1	1	2	3	2	2	1	2	3	2	3	3	3	1	2	3	1	48
467	74	2	2	1	2	3	2	2	1	3	2	2	2	2	1	2	1	1	2	2	2	3	2	2	2	2	2	48
468	87	2	3	1	4	3	0	4	2	1	2	1	1	4	3	1	2	1	1	2	1	2	4	0	1	1	3	48
469	74	2	2	2	1	2	2	1	1	0	1	1	2	3	4	2	3	2	1	1	1	3	4	1	2	4	3	49
470	82	2	1	1	2	2	0	0	1	0	1	0	1	1	3	1	4	2	3	4	1	3	4	4	4	3	3	49
471	79	2	2	2	2	2	1	2	2	2	1	2	1	3	4	1	1	2	3	2	1	3	4	2	1	2	3	51
472	86	2	3	3	3	3	2	1	2	1	2	1	0	4	3	3	2	1	2	4	2	3	3	1	1	1	1	52
473	69	2	4	4	4	3	2	2	2	2	2	2	1	2	2	2	1	2	3	2	2	2	2	1	1	1	1	52
474	80	2	3	3	3	3	2	3	2	2	1	1	2	2	2	1	3	1	2	2	2	2	2	2	2	2	2	52
475	63	2	1	3	3	3	1	1	1	0	1	2	1	3	4	1	3	1	2	3	3	3	4	3	4	1	1	53
476	81	2	3	3	3	3	3	2	2	1	1	1	1	2	3	2	2	1	0	2	2	3	3	3	4	1	3	54
477	81	2	1	3	3	3	3	3	2	2	1	1	1	4	3	1	3	1	2	3	1	2	4	1	1	1	4	54
478	81	2	3	3	3	2	1	2	2	0	1	1	1	3	3	1	4	1	3	3	2	3	2	2	2	3	3	54
479	82	2	0	0	4	4	4	1	3	1	4	4	1	4	3	2	1	0	1	1	1	1	4	3	4	0	3	54
480	74	2	1	3	2	3	3	2	2	1	2	2	2	2	3	2	4	3	3	3	1	2	4	1	3	1	1	56
481	81	2	3	3	3	2	1	2	1	2	2	2	3	3	3	2	1	1	2	2	3	2	3	2	3	3	3	57
482	70	2	1	1	4	2	1	1	1	0	0	0	0	3	4	1	4	3	4	4	2	4	4	3	4	3	4	58
483	82	2	2	2	2	3	2	1	1	1	1	2	2	1	4	2	0	3	3	4	2	2	4	3	4	4	4	59
484	63	2	1	4	3	3	1	2	1	2	3	3	2	2	3	2	2	1	2	2	1	3	4	4	4	1	3	59
485	80	2	3	3	3	3	3	2	1	1	1	1	2	4	4	2	0	2	0	3	0	4	4	4	4	3	3	60
486	63	2	2	3	3	2	2	2	2	1	2	1	2	3	4	1	2	2	2	4	2	3	4	3	4	3	2	61
487	82	2	3	3	3	3	4	1	3	1	1	1	1	3	4	1	2	1	4	3	2	4	2	2	4	2	4	62
488	63	2	0	3	4	3	2	3	2	0	2	2	0	3	4	2	2	2	3	3	3	3	4	3	4	3	2	62
489	83	2	3	3	3	3	3	2	2	2	2	1	2	3	4	2	4	4	3	4	2	3	4	0	1	2	2	64
490	81	2	2	2	3	3	2	1	1	1	1	0	1	2	3	1	4	4	4	4	2	4	4	4	4	4	3	64
491	83	2	2	1	1	1	1	1	2	2	2	2	2	3	3	3	4	3	4	3	3	4	4	4	4	3	3	65
492	81	2	3	3	4	3	3	3	2	1	2	1	1	3	4	2	2	2	3	3	1	2	4	3	4	4	3	66
493	64	2	2	1	3	3	2	2	2	2	2	2	2	3	3	2	3	3	2	3	2	4	4	4	4	3	4	67
494	74	2	3	3	3	3	2	1	2	1	1	1	2	2	4	2	2	4	4	4	3	4	4	4	4	4	4	71
495	79	2	3	3	3	3	2	3	3	3	2	2	2	4	3	2	0	2	3	3	3	4	4	3	4	3	4	71
496	81	2	4	3	3	3	2	3	2	2	2	2	2	3	4	2	4	3	4	3	2	3	3	2	4	3	3	71
497	80	2	3	3	4	3	1	2	1	2	1	1	3	3	4	2	3	3	4	4	3	4	4	4	4	4	3	73
498	81	2	4	4	3	3	3	3	3	2	2	3	2	4	4	3	4	4	4	4	3	3	3	2	3	3	4	80
499	89	2	3	3	2	3	3	2	3	2	2	3	3	4	4	3	4	3	3	4	3	4	4	4	4	4	4	81
500	69	2	3	3	3	3	3	3	2	3	4	2	4	4	4	3	4	3	4	4	2	4	4	2	4	4	4	83
